# Supplementary material for: Chemical Evaluation, Antioxidant, Antiproliferative, Anti-Inflammatory and Antibacterial Activities of Organic Extract and Semi-Purified Fractions of the Adriatic Sea Fan, Eunicella cavolini
Source: Molecules. 2021 Sep 23;26(19):5751. doi: 10.3390/molecules26195751 (PMC8510138; doi:10.3390/molecules26195751)
Supplement: Supplementary file 1 [file molecules-26-05751-s001.zip]

Archive with 1 entries (1 files):
- molecules-1386383-supplementary.pdf
